# Supplementary material for: Comprehensive Structure-Activity Relationship Analysis of Benzamide Derivatives as Histone Deacetylase 1 (HDAC1) Inhibitors
Source: Int J Mol Sci. 2025 Oct 14;26(20):9970. doi: 10.3390/ijms26209970 (PMC12564344; doi:10.3390/ijms26209970)
Supplement: Supplementary file 1 [file ijms-26-09970-s001.zip]

Archive with 1 entries (1 files):
- ijms-3750515-supplementary.pdf
